# Supplementary material for: Effects of Positive Reinforcement Training and Novel Object Exposure on Salivary Cortisol Levels under Consideration of Individual Variation in Captive African Elephants (Loxodonta africana)
Source: Animals (Basel). 2021 Dec 10;11(12):3525. doi: 10.3390/ani11123525 (PMC8698154; doi:10.3390/ani11123525)
Supplement: Supplementary file 1 [file animals-11-03525-s001.zip]

Archive with 1 entries (1 files):
- animals-1429343-supplementary.pdf
